# Supplementary material for: Comparison of Optic Disc Morphology of Optic Nerve Atrophy between Compressive Optic Neuropathy and Glaucomatous Optic Neuropathy
Source: PLoS One. 2014 Nov 6;9(11):e112403. doi: 10.1371/journal.pone.0112403 (PMC4223062; doi:10.1371/journal.pone.0112403)
Supplement: File S1 — Specific data of each group. Detail data of group1 (glaucoma), group2 (normal), group3 (compressive optic neuropathy), and group4 (compressive optic neuropathy accompanying with glaucomatous disc). (XLSX) [file pone.0112403.s001.xlsx]

## Sheet: PLOS ONE
group	No	Gender	Age	Eye laterality	cp choroidal thickness	ref	AxialLength	disc size(HRT)	C/D ratio(HRT)	mean cup depth	Max cup depth	IOP	cpRNFL(spectralis)	pre-lamina 1	pre-lamina 2	pre-lamina	RPE-LC前面	RPE-LC前面2	RPE-LC前面	BMO	BMO2	BMO	diagnosis	MD
1	1	M	68	L	158	-3	24.41	2.17	0.567	0.429	0.927	14	33	69	93	81	695	716	705.5	1708	1611	1659.5	gla	-30.72
1	2	F	76	L	167	0.5	22.39	1.999	0.62	0.217	0.474	14	54	310	293	301.5	534	441	487.5	1786	1424	1605	gla	-12.52
1	3	M	62	L	210	-0.375	22.73	2.058	0.429	0.341	0.848	9	40	131	231	181	582	571	576.5	1600	1641	1620.5	gla	-27.89
1	4	M	66	L	148	-4.375	24.39	2.651	0.799	0.639	1.073	17	52	55	90	72.5	750	909	829.5	1609	1825	1717	gla	-21.92
1	5	M	61	R	207	-2.125	25.12	2.282	0.543	0.308	0.675	18	69	179	293	236	513	522	517.5	1707	1784	1745.5	gla	-19.49
1	6	F	69	R	216	0.875	22.34	2.008	0.634	0.355	0.706	16	65	107	86	96.5	520	526	523	1630	1604	1617	gla	-19.39
1	7	M	55	R	119	-4.125	24.39	2.523	0.65	0.496	1.069	18	54	53	65	59	859	864	861.5	1720	1709	1714.5	gla	-19
1	8	M	67	L	77	-1.75	26.07	1.793	0.289	0.229	0.566	12	52	60	78	69	420	399	409.5	1672	1551	1611.5	gla	-16.79
1	9	M	56	L	134	-3	24.32	2.228	0.344	0.231	0.631	19	78	104	89	96.5	380	362	371	1692	1331	1511.5	gla	-15.4
1	10	F	57	R	128	-5	24.52	1.969	0.224	0.17	0.455	22	70	184	225	204.5	332	350	341	1899	1857	1878	gla	-14.03
1	11	F	75	L	103	0.375	23.03	2.827	0.516	0.259	0.638	18	73	65	92	78.5	318	341	329.5	1608	1566	1587	gla	-13.7
1	12	F	69	L	245	0	23.22	2.316	0.752	0.322	0.706	17	73	200	152	176	479	486	482.5	1823	1588	1705.5	gla	-13.7
1	13	M	41	R	216	0.25	23.09	2.752	0.869	0.336	0.639	5	40	81	60	70.5	420	422	421	1624	1579	1601.5	gla	-13.01
1	14	M	63	L	104	-6.5	26.79	3.223	0.596	0.416	0.891	16	59	76	63	69.5	417	423	420	1967	1995	1981	gla	-12.38
1	15	F	60	R	164	-1.625	22.92	2.94	0.848	0.581	1.055	20	66	95	71	83	678	664	671	1985	1960	1972.5	gla	-12.11
1	16	F	81	R	80	-1.125	23.46	2.15	0.529	0.285	0.687	15	73	100	86	93	398	381	389.5	1903	1710	1806.5	gla	-10.94
1	17	M	46	R	116	-6	26	2.188	0.514	0.256	0.559	17	58	119	134	126.5	406	420	413	1588	1424	1506	gla	-10.58
1	18	M	61	L	237	0.125	23.31	2.472	0.692	0.312	0.691	22	34	79	73	76	551	542	546.5	1887	1666	1776.5	gla	-8.84
1	19	M	70	L	175	-1	24.98	1.838	0.63	0.426	0.76	14	57	102	127	114.5	560	584	572	1548	1420	1484	gla	-27.62
1	20	M	67	L		2.375	22.94	2.202	0.596	0.332	0.57	16	50	107	94	100.5	425	429	427	1523	1471	1497	gla	-24.26
1	21	F	68	L	175	-1.75	24.87	1.729	0.55	0.329	0.681	18	47	66	59	62.5	543	541	542	1544	1483	1513.5	gla	-27.64
1	22	F	72	L	74	-0.75	23.42	1.802	0.395	0.236	0.512	25	70	231	223	227	400	425	412.5	1511	1459	1485	gla	-25.36
1	23	F	21	L	183	-4.125	25.03	1.023	0.192	0.192	0.515	13	41	71	59	65	269	290	279.5	1233	1205	1219	gla	-13.84
1	24	F	38	R	153	-7	26.38	2.374	0.283	0.256	0.66	17	78	92	107	99.5	475	496	485.5	1951	1744	1847.5	gla	-9.95
1	25	M	50	R	178	-1.125	25.22	1.462	0.549	0.352	0.872	14	54	165	159	162	717	703	710	1514	1335	1424.5	gla	-15.77
1	26	M	49	L	186	-1.5	24.85	2.045	0.39	0.318	0.78	19	67	73	79	76	584	546	565	1543	1475	1509	glaucoma	-12.98
1	27	F	59	R	152	-4	25.13	1.439	0.464	0.289	0.667	18	48	91	90	90.5	558	546	552	1621	1541	1581	gla	-27.23
1	28	F	60	R	161	-0.625	24.83	2.355	0.606	0.259	0.598	18	69	53	66	59.5	205	186	195.5	1784	1689	1736.5	glaucoma	-10.03
1	29	M	75	R	87	-3.5	23.84	2.211	0.316	0.167	0.456	17	61	85	104	94.5	277	273	275	2072	1939	2005.5	gla	-17.23
1	30	F	58	L	228	0	22.95	2.006	0.514	0.431	1.014	15	58	43	39	41	701	697	699	1621	1597	1609	gla	-14.42
1	31	M	29	R	217	-0.125	23.58	2.705	0.541	0.484	1.023	14	70	69	69	69	558	552	555	1793	1755	1774	gla	-18.08
1	32	M	48	L	157	-2.25	23.8					16	61	97	104	100.5	748	801	774.5	1741	1696	1718.5	gla	-16
1	33	F	53	R	97	-6	24.74	2.908	0.43	0.488	1.309	13	49	148	161	154.5	401	406	403.5	1666	1644	1655	gla	-27.12
1	34	M	73	R	134	-1	26	2.195	0.401	0.284	0.609	17	71	114	108	111	551	530	540.5	1574	1627	1600.5	gla	-8.14
2	35	M	76	L	173	-1.25	24.25	1.905	0.339	0.282	0.597	23	93	114	41	77.5	373	275	324	1580	1351	1465.5	normal	-1.67
2	36	M	73	R	207	-3.25	24.16	1.827	0.135	0.148	0.477	18	77	169	145	157	306	224	265	1350	1449	1399.5	normal	-5.45
2	37	F	74	L	114	0	23.95	2.725	0.249	0.121	0.309	15	111	196	59	127.5	244	100	172	1641	1552	1596.5	normal	-3.93
2	38	M	63	L	224	1.5	23.85	1.916	0.395	0.27	0.754	21	100	165	117	141	579	562	570.5	1629	1541	1585	normal	-1.52
2	39	F	24	R	127	-2	26.04	2.216	0.479	0.388	0.78	18	98	87	31	59	451	313	382	1973	2033	2003	normal	-3.98
2	40	F	24	L	132	-2.25	26.16	2.076	0.384	0.322	0.733	18	96	72	33	52.5	341	280	310.5	2211	2082	2146.5	normal	-3.87
2	41	M	76	R	222	3	24.18					18	90	122	85	103.5	589	532	560.5	1523	1629	1576	normal	0.09
2	42	F	47	L	167	-1.25	23.04	3.436	0.656	0.337	0.757	22	108	108	92	100	598	496	547	1977	1914	1945.5	normal	-1.01
2	43	M	53	L	158	-5.25	25.49	2.347	0.305	0.315	0.879	21	95	111	128	119.5	454	374	414	1533	1634	1583.5	normal	-0.02
2	44	F	46	R	183	-6.75	25.85	2.107	0.141	0.169	0.567	20	93	181	161	171	401	324	362.5	1492	1470	1481	normal	0.33
2	45	F	71	L		-1.25	25.19	2.803	0.173	0.22	0.548	23		75	101	88	421	333	377	1571	1527	1549	normal	-0.95
2	46	M	60	R	162	-0.75	24.69	1.328	0.263	0.239	0.589	19	82	128	111	119.5	292	215	253.5	1544	1523	1533.5	normal	-0.36
2	47	M	70	L	151	1	23.4	1.258	0.144	0.12	0.378	14	116	507	463	485	-161	-139	-150	1377	1199	1288	normal	-3.89
2	48	M	43	R	127	-3.5	25.73					16	92	199	174	186.5	168	204	186	1622	1569	1595.5	normal	0.33
2	49	M	43	L	122	-3.5	25.54	2.052	0.262	0.219	0.57	17	95	102	84	93	381	291	336	1931	1900	1915.5	normal	0.33
2	50	F	50	L	196	-3	24.66	2.122	0.226	0.209	0.65	14	101	177	125	151	311	372	341.5	1453	1517	1485	normal	0
2	51	F	46	L	151	-8.25	26.51	1.364	0.008	0.081	0.202	13	102	407	400	403.5	-129	-118	-123.5	1544	1509	1526.5	normal	-0.37
2	52	F	49	R	127	0		2.583	0.204	0.218	0.633	12	99	188	124	156	303	241	272	1511	1451	1481	normal	0.58
2	53	F	72	R	111	2		2.028	0.164	0.192	0.529	12	93	142	102	122	306	396	351	1681	1573	1627	normal	0
2	54	F	75	R	167	1.75	21.93	2.189	0.221	0.237	0.58	17	102	277	226	251.5	451	397	424	1531	1487	1509	normal	-0.21
2	55	F	47	R	113	-3.5	24.2	0.992	0.059	0.207	0.52	17	91	319	302	310.5	533	564	548.5	1770	1937	1853.5	normal	-0.23
2	56	F	59	L	120	-3.25	23.98	1.147	0.055	0.185	0.506	18	99	277	235	256	521	505	513	1987	1886	1936.5	normal	0.89
2	57	M	46	L	193	-1.75	24.32	1.185	0.2	0.124	0.4	12.5	88	330	352	341	391	291	341	1432	1384	1408	normal	0.83
2	58	M	81	R	158	1	22.85	1.811	0.144	0.174	0.67	14.5	99	265	228	246.5	355	409	382	1311	1299	1305	normal	-1.03
2	59	M	61	L	191	-0.375	23.1	1.875	0.202	0.218	0.662	13	101	198	153	175.5	361	400	380.5	1530	1678	1604	normal	-0.99
2	60	F	73	R	178	2.5	22.57	1.699	0.131	0.168	0.592	10	92	232	190	211	377	292	334.5	1523	1631	1577	normal	-0.21
2	61	F	57	L	182	2.5	22.64	1.784	0.123	0.158	0.564	10	105	176	157	166.5	341	307	324	1525	1439	1482	normal	-0.95
2	62	F	79	L		0	24.2	1.384	0.224	0.145	0.393	16.5		331	309	320	401	373	387	1422	1484	1453	normal	2.61
2	63	M	70	R	170	0	23.54	2.811	0.386	0.228	0.543	18	83	125	109	117	391	341	366	1733	1665	1699	normal	0.83
2	64	M	62	L	170	0	23.28	2.594	0.375	0.205	0.497	18	99	191	154	172.5	344	317	330.5	1801	1857	1829	normal	-0.21
2	65	F	60	R	290	0.5	22.44	2.475	0.434	0.265	0.559	17	113	187	128	157.5	487	444	465.5	1822	1874	1848	normal	1.04
2	66	F	63	L	281	0.25	22.41	2.834	0.421	0.42	0.964	15	110	241	199	220	508	483	495.5	1887	1988	1937.5	normal	0.89
2	67	F	58	R	196	-1.25	24.07	2.288	0.26	0.189	0.572	12	94	170	182	176	399	417	408	1421	1461	1441	normal	0.59
2	68	F	70	L	211	-1.5	24.18	2.118	0.251	0.187	0.634	13	93	241	165	203	438	339	388.5	1299	1360	1329.5	normal	-0.06
3	69	M	65	L	177	-2.25	24.09	2.122	0.483	0.241	0.551	12	82	117	158	137.5	448	482	465	1830	1936	1883	CON	-11.11
3	70	F	61	L	174	-1	23.28	1.845	0.34	0.185	0.497	15	35	233	200	216.5	309	264	286.5	1792	1709	1750.5	CON	-31
3	71	F	70	L	139	0.875	24.32	1.907	0.326	0.192	0.522	28	64	98	62	80	201	155	178	1599	1662	1630.5	CON	-13.62
3	72	F	77	R	100	-3.875	24.56	2.801	0.485	0.254	0.615	10	35	65	80	72.5	401	364	382.5	1511	1566	1538.5	CON	-29
3	73	F	53	L	111	0.25	24.1	2.145	0.481	0.235	0.551	11	58	65	31	48	420	476	448	1432	1592	1512	CON	-16.04
3	74	M	68	R	88	-1.625	24.22	2.815	0.436	0.224	0.446	19	73	117	94	105.5	375	351	363	1841	1696	1768.5	CON	-18.48
3	75	M	65	L	93	-1	23.77	2.898	0.463	0.123	0.246	17	72	100	76	88	272	251	261.5	1914	1956	1935	CON	-15.06
3	76	F	52	R		0	21.86	2.257	0.358	0.201	0.436	19	77	124	101	112.5	330	303	316.5	1640	1721	1680.5	CON	-34
3	77	F	70	L	220	-3.75	24.53	1.232	0.122	0.141	0.352	16	58	177	134	155.5	221	320	270.5	2054	2115	2084.5	CON	-15.04
3	78	M	72	R	103	-0.125	24.33	1.877	0.348	0.179	0.549	13	49	144	201	172.5	391	347	369	1432	1638	1535	CON	-18.92
3	79	M	48	L	196	0.625	23.12	1.904	0.424	0.208	0.501	15	39	165	117	141	454	497	475.5	1477	1558	1517.5	CON	-20.32
3	80	M	57	R	242	-6.375	27.35	1.848	0.464	0.261	0.602	13	58	52	80	66	395	429	412	1647	1723	1685	CON	-7.95
3	81	M	59	L	215	-5.5	27.1	2.097	0.493	0.268	0.601	14	65	100	83	91.5	505	344	424.5	1805	1519	1662	CON	-4.94
3	82	F	30	R	179	-0.625	22.88	2.762	0.204	0.136	0.441	14	62	124	83	103.5	183	133	158	1599	1642	1620.5	CON	-19.6
3	83	F	43	L	183	-0.625	22.46	2.835	0.12	0.069	0.204	15	33	133	115	124	173	157	165	1688	1729	1708.5	CON	-30
3	84	F	65	R	99	-2	23.74	1.963	0.597	0.395	0.756	18	58	77	103	90	589	534	561.5	1611	1742	1676.5	CON	-13.18
3	85	F	75	L	223	0.125	22.65	2.309	0.641	0.33	0.758	18	56	60	73	66.5	621	542	581.5	1800	1862	1831	CON	-16.65
3	86	F	50	R	171	-3.875	24.6	2.114	0.656	0.231	0.477	12	29	190	153	171.5	335	388	361.5	1456	1553	1504.5	CON	-34
3	87	F	36	R	237	0.5	24.52	1.372	0.1	0.043	0.134	14	60	132	97	114.5	401	353	377	1581	1671	1626	CON	-18.5
3	88	F	72	R	151	1	23.88	2.357	0.408	0.221	0.454	21	31	66	48	57	303	275	289	1553	1577	1565	CON	-21
3	89	M	60	L	212	0.5	22.56	1.811	0.274	0.239	0.515	18	50	45	60	52.5	194	251	222.5	1302	1402	1352	CON	-10.12
3	90	F	53	R	135	-4.25	24.66	1.704	0.36	0.13	0.337	10	46	241	193	217	270	333	301.5	1702	1837	1769.5	CON	-22.18
3	91	M	57	L	168	-4	25.2	1.388	0.31	0.225	0.501	12	52	303	269	286	252	313	282.5	1643	1752	1697.5	CON	-14.93
3	92	F	46	R	155	-8.25	26.22	1.525	0.13	0.129	0.359	16	50	111	118	114.5	222	190	206	1424	1572	1498	CON	-7.1
3	93	F	64	R	282	-4.5	22.34	1.044	0.1	0.121	0.327	16	44	101	87	94	231	160	195.5	1726	1840	1783	CON	-17
3	94	F	65	L	279	-0.75	25.32	1.765	0.331	0.181	0.467	13	28	66	51	58.5	251	222	236.5	1668	1741	1704.5	CON	-21
3	95	F	75	L	148	1.375	22.18	2.172	0.365	0.213	0.578	17	63	91	67	79	266	311	288.5	1512	1630	1571	CON	-8.66
3	96	F	49	L	180	3	24.12	2.377	0.34	0.09	0.272	15	56	82	124	103	334	290	312	1538	1678	1608	CON	-18.99
3	97	F	72	L	111	0	23.28	1.968	0.174	0.114	0.339	17	35	144	177	160.5	288	311	299.5	1602	1688	1645	CON	-31
3	98	F	70	R	173	-4.25	24.55	1.261	0.248	0.145	0.365	16	42	256	177	216.5	421	538	479.5	1544	1638	1591	CON	-17.3
3	99	M	53	L	161	-3.875	23.34	1.137	0.15	0.135	0.411	13	64	38	26	32	145	113	129	1401	1492	1446	CON	-9.02
3	100	F	24	R	192	-0.75	24	2.833	0.5	0.264	0.622	19	32	30	89	59.5	411	374	392.5	1712	1863	1787	CON	-32
3	101	M	61	L	207	-4.25	23.21	2.693	0.4	0.253	0.551	22	47	241	153	197	321	340	330.5	1801	1892	1846	CON	-17
3	102	M	77	R	99	-0.125	22.23	1.987	0.4	0.123	0.337	18	39	81	57	69	188	199	193.5	1318	1480	1399	CON	-26.8
4		M	68	R	88	-1.625	24.22	2.815	0.436	0.224	0.446	19	73	117	94	105.5	375	351	363	1841	1696	1768.5	CON,with gla-like	-18.48
4		M	65	L	93	-1	23.77	2.898	0.463	0.123	0.246	17	72	100	76	88	272	251	261.5	1914	1956	1935	CON,with gla-like	-15.06
4		M	72	R	103	-0.125	24.33	1.877	0.348	0.179	0.549	13	49	144	201	172.5	391	347	369	1432	1638	1535	CON,with gla-like	-18.92
4		M	48	L	196	0.625	23.12	1.904	0.424	0.208	0.501	15	39	165	117	141	454	497	475.5	1477	1558	1517.5	CON,with gla-like	-20.32
4		M	57	R	242	-6.375	27.35	1.848	0.464	0.261	0.602	13	58	52	80	66	395	429	412	1647	1723	1685	CON,with gla-like	-7.95
4		M	59	L	215	-5.5	27.1	2.097	0.493	0.268	0.601	14	65	100	83	91.5	505	344	424.5	1805	1519	1662	CON,with gla-like	-4.94
4		F	65	R	99	-2	23.74	1.963	0.597	0.395	0.756	18	58	77	103	90	589	534	561.5	1611	1742	1676.5	CON,with gla-like	-13.18
4		F	75	L	223	0.125	22.65	2.309	0.641	0.33	0.758	18	56	60	73	66.5	621	542	581.5	1800	1862	1831	CON,with gla-like	-16.65
4		F	50	R	171	-3.875	24.6	2.114	0.656	0.231	0.477	12	29	190	153	171.5	335	388	361.5	1456	1553	1504.5	CON,with gla-like	-34
4		F	72	R	151	1	23.88	2.357	0.408	0.221	0.454	21	31	66	48	57	303	275	289	1553	1577	1565	CON,with gla-like	-21
4		F	53	R	135	-4.25	24.66	1.704	0.36	0.13	0.337	10	46	241	193	217	270	333	301.5	1702	1837	1769.5	CON,with gla-like	-22.18
4		F	57	L	168	-4	25.2	1.388	0.31	0.225	0.501	12	52	303	269	286	252	313	282.5	1643	1752	1697.5	CON,with gla-like	-14.93
4		F	65	L	279	-0.75	25.32	1.765	0.331	0.181	0.467	13	28	66	51	58.5	251	222	236.5	1668	1741	1704.5	CON,with gla-like	-21
4		F	24	R	192	-0.75	24	2.833	0.5	0.264	0.622	19	32	30	89	59.5	411	374	392.5	1712	1863	1787	CON,with gla-like	-32
4		F	61	L	207	-4.25	23.21	2.693	0.4	0.253	0.551	22	47	241	153	197	321	340	330.5	1801	1892	1846	CON,with gla-like	-17
